# Supplementary material for: The Key Metabolic Network and Genes Regulating the Fresh Fruit Texture of Jujube (Ziziphus jujuba Mill.) Revealed via Metabolomic and Transcriptomic Analysis
Source: Plants (Basel). 2023 May 24;12(11):2087. doi: 10.3390/plants12112087 (PMC10255913; doi:10.3390/plants12112087)
Supplement: Supplementary file 1 [file plants-12-02087-s001.zip]

Archive with 2 entries (2 files):
- Supplementary Materials-Figures.pdf
- Supplementary Table.xlsx
